# Supplementary material for: Chitosan/Lactic Acid Systems: Liquid Crystalline Behavior, Rheological Properties, and Riboflavin Release In Vitro
Source: Int J Mol Sci. 2022 Oct 30;23(21):13207. doi: 10.3390/ijms232113207 (PMC9654581; doi:10.3390/ijms232113207)
Supplement: Supplementary file 1 [file ijms-23-13207-s001.zip]

Archive with 1 entries (1 files):
- ijms-1973163-supplementary.pdf
